# Supplementary material for: Trio Exome Sequencing in VACTERL Association
Source: Kidney Int Rep. 2024 Dec 9;10(3):877–91. doi: 10.1016/j.ekir.2024.12.006 (PMC11993224; doi:10.1016/j.ekir.2024.12.006)
Supplement: Supplementary File (Excel) — Table S1. Phenotypic characteristics of 101 affected index cases and their unaffected parents. Table S2. Non-synonymous de-novo variants identified in the unsolved index cases. Table S3. Selection of highly promising candidate genes and their variants identified in the unsolved cases. Table S4. FBAT on single variant level. Table S5. FBAT on gene level. Table S6. FBAT on pathway level. STROBE Checklist [file mmc2.xlsx]

## Sheet: Table S1
Study ID	Gender	Ethnicity	Consanguinity	Index or healthy relative	Diagnoses							VACTERL/ VACTERL like
					V	A	C	TE	R	L	Others
HN-F131-II-1	female	Arabian	no	yes		Fistula to external genitalia	VSD		Bilateral renal dysplasia		Vaginal agenesis, blind ending uterus duplex	VACTERL
HN-F131-I-1	male			healthy relative
HN-F131-I-2	female			healthy relative
HN-F1075-II-1	female	European	no	yes		High anal atresia				Radial hypoplasia and left thumb hypoplasia	Vaginal aplasia	VACTERL-like
HN-F1075-I-1	male			healthy relative
HN-F1075-I-2	female			healthy relative
HN-F132-II-1	male	European	no	yes	Vertebral malformations	Anal atresia with fistula					ADHD	VACTERL
HN-F132-I-1	male			healthy relative
HN-F132-I-2	female			healthy relative
HN-F1079-II-1	male	European	no	yes	Butterfly vertebra lumbar vertebrae 1	Anal atresia with bulbar fistula					Bilateral undescended testis	VACTERL-like
HN-F1079-I-1	male			healthy relative
HN-F1079-I-2	female			healthy relative
HN-F133-II-1	male	European	no	yes	Rib hypoplasia on the right	Anal atresia with prostatic fistula	ASD II	Esophageal atresia, tracheoesophageal fistula			Cleft lip and palate	VACTERL
HN-F133-I-1	male			healthy relative
HN-F133-I-2	female			healthy relative
HN-F134-II-1	male	European	no	yes	Vertebral and rib malformations, thoracic syringomyelia, short stature	Anal atresia with recto-urethral fistula	Dextroversio cordis	Esophageal atresia, duodenal stenosis	Multicystic kidney dysplasia, kidney dysplasia	Right thumb aplasia and left thumb hypoplasia, right radius aplasia	Hypospadias, urachal diverticulum, internal hydrocephalus	VACTERL
HN-F134-I-1	male			healthy relative
HN-F134-I-2	female			healthy relative
HN-F135-II-1	male	European	no	yes		Anal atresia with recto-prostatic fistula	Dextrocardia	Esophageal atresia type IIIb			Inguinal testis on the right side, pathologic junction of urethra with urinary bladder	VACTERL
HN-F135-I-1	male			healthy relative
HN-F135-I-2	female			healthy relative
HN-F136-II-1	male	Arabian	no	yes		ARM with recto-vesical fistula	ASD II	Esophageal atresia	Renal agenesis on the right side			VACTERL
HN-F136-I-1	male			healthy relative
HN-F136-I-2	female			healthy relative
HN-F1251-II-1*	female	European	no	yes		Perineal fistula				Rudimentary 6th finger preaxially	Partial labial synechiae, bilateral myopia	VACTERL-like
HN-F1251-I-1*	male			healthy relative
HN-F1251-I-2*	female			healthy relative
HN-F137-II-1	female	European	no	yes		Anal atresia with vestibular fistula	ASD, persistent left superior vena cava	Esophageal atresia with fistula IIIb	Renal agenesis on the right side			VACTERL
HN-F137-I-1	male			healthy relative
HN-F137-I-2	female			healthy relative
HN-F138-II-1	female	European	no	yes	Bilateral hip dysplasia	Anal atresia with recto-vaginal fistula	ASD and PDA				Uterus duplex, left tube missing, left ovary is retroperitoneal, distal vaginal stenosis	VACTERL
HN-F138-I-1	male			healthy relative
HN-F138-I-2	female			healthy relative
HN-F139-II-1	male	European	no	yes	Butterfly vertebrae	Anal atresia without fistula	VSD, PFO	Esophageal atresia	Renal dysplasia on the left side, bilateral renal dystopia			VACTERL
HN-F139-I-1	male			healthy relative
HN-F139-I-2	female			healthy relative
HN-F140-II-1	male	European	no	yes	Vertebral body malformation	Anal atresia without fistula		Esophageal atresia with inferior fistula	Bilateral multicystic kidneys		Hypospadias glandis, cryptorchidism on the right side	VACTERL
HN-F140-I-1	male			healthy relative
HN-F140-I-2	female			healthy relative
HN-F1080-II-1	female	European	no	yes		Rectovaginal fistula		Esophageal atresia IIIb	Bilateral VUR IV°	Bilateral shortened 5th finger	Uterus duplex	VACTERL
HN-F1080-I-1	male			healthy relative
HN-F1080-I-2	female			healthy relative
HN-F141-II-1	male	European and Arabian	no	yes		Anal atresia with recto-bulbar fistula	VSD, ASD			Deep-seated thumb		VACTERL
HN-F141-I-1	male			healthy relative
HN-F141-I-2	female			healthy relative
HN-F142-II-1	male	European	no	yes			Aortic stenosis, patent ductus arteriosus under minprog, dysplastic mitral valve, ASD II		Renal hypoplasia, right pelvic kidney		Prostatic or bulbar urethra	VACTERL-like
HN-F142-I-1	male			healthy relative
HN-F142-I-2	female			healthy relative
HN-F1072-II-1	male	European and Arabian	no	yes		Anal atresia without fistula	VSD			Accessory thumb		VACTERL
HN-F1072-I-1	male			healthy relative
HN-F1072-I-2	female			healthy relative
HN-F143-II-1	male	European	no	yes				Esophageal atresia	Solitary kidney		Hypoplastic scrotum, small testes	VACTERL-like
HN-F143-I-1	male			healthy relative
HN-F143-I-2	female			healthy relative
HN-F144-II-1	male	Asian	no	yes		Recto-vesical fistula	ASD II	Esophageal atresia type IIIb	Horseshoe kidney			VACTERL
HN-F144-I-1	male			healthy relative
HN-F144-I-2	female			healthy relative
HN-F145-II-1	male	European	no	yes		Rectal stenosis		Esophageal atresia IIIb	Nonfunctional cystic kidney on the right side, right ureteral outlet stenosis			VACTERL
HN-F145-I-1	male			healthy relative
HN-F145-I-2	female			healthy relative
HN-F146-II-1	male	European	no	yes	Bock vertebral formation lumbar vertebrae 5/sacral vertebrae 1, vertebral body and rib malformations	Anal atresia with recto-prostatic fistula		Esophageal atresia				VACTERL
HN-F146-I-1	male			healthy relative
HN-F146-I-2	female			healthy relative
HN-F147-II-1	male	European	no	yes	Thoracic and rib malformation	Anal atresia with recto-vesical fistula	VSD	Esophageal atresia IIIb				VACTERL
HN-F147-I-1	male			healthy relative
HN-F147-I-2	female			healthy relative
HN-F148-II-1	male	European	no	yes	Block vertebra, lumbal vertebra 4/5, sacral agenesis	Anal atresia with recto-urethral fistula	ASD		Bilateral VUR II			VACTERL
HN-F148-I-1	male			healthy relative
HN-F148-I-2	female			healthy relative
HN-F149-II-1	female	European	no	yes		Urogenital sinus with urogenital fistula, anal atresia		Esophageal atresia	Polycystic kidney disease			VACTERL
HN-F149-I-1	male			healthy relative
HN-F149-I-2	female			healthy relative
HN-F150-II-1	male	European	no	yes		Recto-prostatic fistula	Tetralogy of Fallot	Esophageal atresia IIIb	Double kidney on the right side	Short stature		VACTERL
HN-F150-I-1	male			healthy relative
HN-F150-I-2	female			healthy relative
HN-F151-II-1	female	European	no	yes		Perineal fistula			VUR, renal hypoplasia	Hypoplasia of the right thumb, short and light stature	Vaginal agenesis, uterus duplex, Meckel's diverticulum, hyperopia, strabismus, late teething	VACTERL
HN-F151-I-1	male			healthy relative
HN-F151-I-2	female			healthy relative
HN-F152-II-1	male	European	no	yes		Recto vesical fistula	Aortic stenosis	Esophageal atresia	Congenital silent left kidney			VACTERL
HN-F152-I-1	male			healthy relative
HN-F152-I-2	female			healthy relative
HN-F153-II-1	male	European	no	yes		High anal atresia with recto vesical fistula		Esophageal atresia without fistula (type II)	Renal agenesis		Penile hypospadias, Meckel's diverticulum	VACTERL
HN-F153-I-1	male			healthy relative
HN-F153-I-2	female			healthy relative
HN-F154-II-1	male	European	no	yes	Block vertebrae cervical vertebrae 3-5	Anal atresia with recto-urethral fistula	Pulmonary vein malocclusion, ASD		Renal agenesis on the right side	Deep-set thumb	Hypospadia coronaria	VACTERL
HN-F154-I-1	male			healthy relative
HN-F154-I-2	female			healthy relative
HN-F155-II-1	female	European	no	yes		Anal atresia	Cardiac defects	Esophageal atresia	Renal agenesis			VACTERL
HN-F155-I-1	male			healthy relative
HN-F155-I-2	female			healthy relative
HN-F156-II-1	female	European	no	yes	Wedge-shaped vertebrae, tethered cord	Anal atresia with vestibular fistula	ASD, left ventricular hypoplasia	Esophageal atresia	Renal hypoplasia on the right side			VACTERL
HN-F156-I-1	male			healthy relative
HN-F156-I-2	female			healthy relative
HN-F157-II-1	male	European	no	yes	Caudal regression syndrome	Anal atresia with recto-vesical fistula	VSD	Esophageal atresia	Horseshoe kidney	Bilateral foot malformation		VACTERL
HN-F157-I-1	male			healthy relative
HN-F157-I-2	female			healthy relative
HN-F1073-II-1	female	European	no	yes		Anal atresia with cloacal persistence	ASD, PDA	Esophageal atresia				VACTERL
HN-F1073-I-1	male			healthy relative
HN-F1073-I-2	female			healthy relative
HN-F158-II-1	male	European	no	yes		Anal atresia without fistula	VSD, PDA	Esophageal atresia	Multicystic kidney disease on the eft side		Cleft palate	VACTERL
HN-F158-I-1	male			healthy relative
HN-F158-I-2	female			healthy relative
HN-F159-II-1	male	European	no	yes	Vertebral malformation	Anal atresia with recto-urethral fistula		Esophageal atresia, duodenal atresia, pancreas anulare		Foot malformation on the left side, bilateral thumb malformation	Hypospadias	VACTERL
HN-F159-I-1	male			healthy relative
HN-F159-I-2	female			healthy relative
HN-F160-II-1	male	European	no	yes		High anal atresia with recto-vesical fistula	Cardiac defect		Polycystic kidney on the left side			VACTERL
HN-F160-I-1	male			healthy relative
HN-F160-I-2	female			healthy relative
HN-F161-II-1	female	European	no	yes		Cloacal form of ARM	Aortic isthmus stenosis, VSD		Horseshoe kidney		Uterus bicornis	VACTERL
HN-F161-I-1	male			healthy relative
HN-F161-I-2	female			healthy relative
HN-F1241-II-1	male	European	no	yes		Rectourethral fistula		Esophageal atresia				VACTERL-like
HN-F1241-I-1	male			healthy relative
HN-F1241-I-2	female			healthy relative
HN-F162-II-1	male	European	no	yes	Hemivertebra thoracic vertebrae 10 and 11 on the left side	Anal atresia without fistula	Hypoplastic left heart syndrome, ASD		Horseshoe kidney	Radial reduction malformation of the left forearm and hand		VACTERL
HN-F162-I-1	male			healthy relative
HN-F162-I-2	female			healthy relative
HN-F1256-II-1**	female	European	no	yes		Anal atresia with vestibular fistula		Esophageal atresia IIIb				VACTERL-like
HN-F1256-I-1**	male			healthy relative
HN-F1256-I-2**	female			healthy relative
HN-F163-II-1	male	European	no	yes	Os coccygis agenesis	Anal atresia with perineal fistula		Esophageal atresia with tracheal fistula			Retardation of bone age, dental malformation	VACTERL
HN-F163-I-1	male			healthy relative
HN-F163-I-2	female			healthy relative
HN-F164-II-1	male	European	no	yes		Anal atresia	ASD	Esophageal atresia type IIIB	VUR on the left side		Urethral valve, duodenal atresia, astigmatism	VACTERL
HN-F164-I-1	male			healthy relative
HN-F164-I-2	female			healthy relative
HN-F165-II-1	male	European	no	yes		Anal atresia with perineal fistula	ASD II, VSD, pulmonary vein malocclusion	Tracheomalacia with long-stretch tracheal stenosis	VUR III		Pulmonary vein malocclusion	VACTERL
HN-F165-I-1	male			healthy relative
HN-F165-I-2	female			healthy relative
HN-F166-II-1	male	European	no	yes		Anal atresia without fistula	PFO		Cystic kidney on the left side		Hypospadias, urethral stricture	VACTERL
HN-F166-I-1	male			healthy relative
HN-F166-I-2	female			healthy relative
HN-F167-II-1	female	European	no	yes	Butterfly vertebra cervical vertebrae 5	Anal atresia without fistula		Esophageal atresia IIIb				VACTERL
HN-F167-I-1	male			healthy relative
HN-F167-I-2	female			healthy relative
HN-F1061-II-1	female	European	no	yes				Esophageal atresia				No further information
HN-F1061-I-1	male			healthy relative
HN-F1061-I-2	female			healthy relative
HN-F168-II-1	male	European	no	yes	Coccygeal aplasia	Recto-prostatic fistula			Renal agenesis on the left side		Laryngeal cleft	VACTERL
HN-F168-I-1	male			healthy relative
HN-F168-I-2	female			healthy relative
HN-F169-II-1	female	European	no	yes	Block vertebrae cervical spine	Anal atresia with vestibular fistula				Bilateral sickle feet	Small accessory spleen	VACTERL
HN-F169-I-1	male			healthy relative
HN-F169-I-2	female			healthy relative
HN-F1058-II-1	male	European	no	yes	Vertebral body malformation sacral vertebrae 1, arachnoid cyst lumbar vertebrae 5 to sacral vertebrae 2	Anal atresia with recto-bulbar fistula			Renal agenesis			VACTERL
HN-F1058-I-1	male			healthy relative
HN-F1058-I-2	female			healthy relative
HN-F1059-II-1**	female	European	no	yes	Absent ribs on the right side, hemivertebrae formation	Perineal (cutaneous) fistula			Hydronephrosis on the left side			VACTERL
HN-F1059-I-1**	male			healthy relative
HN-F1059-I-2**	female			healthy relative
HN-F1060-II-1**	male	European	no	yes		Anal atresia with recto-urethral fistula	VSD		Congenital bilateral vesicoureteral reflux	Syndactyly	Hypospadias	VACTERL
HN-F1060-I-1**	male			healthy relative
HN-F1060-I-2**	female			healthy relative
HN-F1062-II-1	male	European	no	yes	Narrowing of thoracic vertebrae 7, 8, and 12, sacral hypoplasia			Esophageal atresia	Horseshoe kidney		Annular pancreas	VACTERL
HN-F1062-I-1	male			healthy relative
HN-F1062-I-2	female			healthy relative
HN-F1063-II-1	female	European	no	yes	Fusion vertebra	Anal atresia with rectoperineal fistula			Horseshoe kidney	Accessory thumb on right side		VACTERL
HN-F1063-I-1	male			healthy relative
HN-F1063-I-2	female			healthy relative
HN-F1064-II-1	female	European	no	yes		ARM	ASD, VSD	Esophageal atresia type IIIb	Renal dysplasia	Tripartite thumb		VACTERL
HN-F1064-I-1	male			healthy relative
HN-F1064-I-2	female			healthy relative
HN-F1065-II-1	female	European	no	yes		Anal atresia with vestibular fistula		Esophageal atresia	Single kidney on the right side		Duodenal stenosis with annular pancreas, learning difficulties, facial dysmorphies (pointed chin, protruding ears)	VACTERL
HN-F1065-I-1	male			healthy relative
HN-F1065-I-2	female			healthy relative
HN-F1066-II-1	female	European	no	yes	Sacral dysplasia	ARM with recto cloacal fistula	PFO					VACTERL
HN-F1066-I-2	male			affected relative
HN-F1066-I-1	female			healthy relative							Hip dysplasia
HN-F1067-II-1	female	European	no	yes	Bilateral 13th rib	Anal atresia with vestibular fistula			VUR			VACTERL
HN-F1067-I-1	male			healthy relative
HN-F1067-I-2	female			healthy relative
HN-F1068-II-1	female	European	no	yes		Sigmoid atresia, cloaca	PFO, VSD		Horseshoe kidney			VACTERL
HN-F1068-I-1	male			healthy relative
HN-F1068-I-2	female			healthy relative
HN-F1069-II-1	male	European	no	yes	Sacral hypoplasia	Anal atresia with recto-prostatic fistula			Horseshoe kidney on the left side	Thumb hypoplasia on the left side		VACTERL
HN-F1069-I-1	male			healthy relative
HN-F1069-I-2	female			healthy relative
HN-F1070-II-1**	male	European	no	yes	-	-	-	-	-	-	-	No further information
HN-F1070-I-1**	male			healthy relative
HN-F1070-I-2**	female			healthy relative
HN-F1071-II-1	male	European	no	yes		Anal atresia with or without fistula		Esophageal atresia				VACTERL-like
HN-F1071-I-1	male			healthy relative
HN-F1071-I-2	female			healthy relative
HN-F1074-II-1	male	European	no	yes		Anal atresia without fistula	Tetralogy of Fallot		Renal agenesis on the left side, renal dysplasia on the right side			VACTERL
HN-F1074-I-1	male			healthy relative
HN-F1074-I-2	female			healthy relative
HN-F1076-II-1	female	European	no	yes		Anal atresia with the cloacal form		Esophageal atresia II	Double kidney on the left side, ureteral outlet stenosis		Vagina duplex, uterus duplex	VACTERL
HN-F1076-I-1	male			healthy relative
HN-F1076-I-2	female			healthy relative
HN-F1077-II-1	male	European	no	yes	Wedge-shaped vertebrae	Anal atresia with recto-prostatic fistula	DORV, VSD					VACTERL
HN-F1077-I-1	male			healthy relative
HN-F1077-I-2	female			healthy relative
HN-F1078-II-1	female	European	no	yes	Wedge-shaped thoracic vertebrae (thoracic spine syndrome)	ARM with vestibular fistula			Renal aplasia on the left side	Uterus bicornis, vaginal stenosis		VACTERL
HN-F1078-I-1	male			healthy relative
HN-F1078-I-2	female			healthy relative
HN-F1234-II-1	male	European	no	yes	Spina bifida	Anal atresia with fistula			Renal agenesis			VACTERL
HN-F1234-I-1	male			healthy relative
HN-F1234-I-2	female			healthy relative
HN-F1235-II-1	female	European	no	yes		Anal atresia without fistula with cloacal persistence	ASD, PDA		Single kidney			VACTERL
HN-F1235-I-1	male			healthy relative
HN-F1235-I-2	female			healthy relative
HN-F1236-II-1	female	European	no	yes		Deep anal atresia with vestibular fistula	VSD		Renal agenesis on the right side			VACTERL
HN-F1236-I-1	male			healthy relative
HN-F1236-I-2	female			healthy relative
HN-F1237-II-1	male	European	no	yes	Butterfly vertebrae	Recto-urethral fistula	DORV					VACTERL
HN-F1237-I-1	male			healthy relative
HN-F1237-I-2	female			healthy relative
HN-F1238-II-1	male	European	no	yes	Tethered cord				Polycystic kidney on the right side	Foot malposition on both sides, sandal gap on the right side	Urethral fistula, bilateral cleft lip and palate	VACTERL
HN-F1238-I-1	male			healthy relative
HN-F1238-I-2	female			healthy relative
HN-F1239-II-1	female	European	no	yes		Vestibular fistula	Absent anonyma vein, partial orifice of left pers. superior vena cava into the LA	Esophageal atresia IIIb			Brown syndrome	VACTERL
HN-F1239-I-1	male			healthy relative
HN-F1239-I-2	female			healthy relative
HN-F1240-II-1	male	European	no	yes	Spinal malformations	Anal atresia with recto-urethral fistula	Dextropositio cordis, combined aortic valve defect I°					VACTERL
HN-F1240-I-1	male			healthy relative
HN-F1240-I-2	female			healthy relative
HN-F1242-II-1	female	European	no	yes		Anal atresia with recto-vaginal fistula	PDA	Esophageal atresia with esophago-tracheal fistula		Thumb malformation	Duodenal atresia, thumb malformation, cervical hemangioma, vagina duplex	VACTERL
HN-F1242-I-1	male			healthy relative
HN-F1242-I-2	female			healthy relative
HN-F1243-II-1	male	European	no	yes		Anal atresia without fistula				Thumb malformation, thenar hypoplasia	Pigmentary nevus	VACTERL-like
HN-F1243-I-1	male			healthy relative
HN-F1243-I-2	female			healthy relative
HN-F1244-II-1	male	European	no	yes		Anal atresia with recto-urethral prostatic fistula	VSD, subaortic stenosis		Renal dystopia			VACTERL
HN-F1244-I-1	male			healthy relative
HN-F1244-I-2	female			healthy relative
HN-F1245-II-1	female	European	no	yes		Anal atresia with vestibular fistula		Esophageal atresia IIIb	Nonfunctional double kidney on the right side, double ureter on the right			VACTERL
HN-F1245-I-1	male			healthy relative
HN-F1245-I-2	female			healthy relative
HN-F1246-II-1	male	European	no	yes	Hemivertebra thoracic vertebrae 5		VSD					VACTERL-like
HN-F1246-I-1	male			healthy relative
HN-F1246-I-2	female			healthy relative
HN-F1247-II-1	male	European	no	yes	Sacral hypoplasia	Anal atresia with recto-prostatic fistula	ASD II		Renal dysplasia on the left side	Ureterocele on the left side, hemangioma left thigh		VACTERL
HN-F1247-I-1	male			healthy relative
HN-F1247-I-2	female			healthy relative
HN-F1248-II-1	male	European	no	yes	Vertebral malformation	Recto-prostatic fistula	Pulmonary stenosis		Renal dysplasia	Opitz G/BBB syndrome, Cowlick hair, hypertelorism		VACTERL
HN-F1248-I-1	male			healthy relative
HN-F1248-I-2	female			healthy relative
HN-F1249-II-1*	female	European	no	yes	Scoliosis, bilateral hip dysplasia	Anal atresia with vestibular fistula			Polycystic kidney on the right side	Bilateral clubfeet, syndactyly 2nd +3rd toe		VACTERL
HN-F1249-I-1*	male			healthy relative
HN-F1249-I-2*	female			healthy relative
HN-F1250-II-1*	female	European	no	yes	Syringomyelia, hypoplasia D5, tethered cord	Cloaca, common duct <3cm			Renal agenesis on the right side	5th finger hypoplasia	Uterus bicornis	VACTERL
HN-F1250-I-1*	male			healthy relative
HN-F1250-I-2*	female			healthy relative
HN-F1252-II-1*	male	European	no	yes	Spinal malformations, rib synostoses, congenital scoliosis, pectus excavatum	Anal atresia with recto vesical fistula			Renal dysplasia on the right side, congenital urethral stenosis			VACTERL
HN-F1252-I-1*	male			healthy relative
HN-F1252-I-2*	female			healthy relative
HN-F1253-II-1*	female	European	no	yes	Vertebral body malformations thoracic and lumbar vertebrae	Anal atresia with vestibular fistula		Esophageal atresia IIIb	Renal pelvic outlet stenosis on the left side	Bilateral thumb malformation		VACTERL
HN-F1253-I-1*	male			healthy relative
HN-F1253-I-2*	female			healthy relative
HN-F1254-II-1*	male	Asian	no	yes	Syrinx of the conus	Anal atresia with bulbar fistula				Thumb hypoplasia		VACTERL
HN-F1254-I-1*	male			healthy relative
HN-F1254-I-2*	female			healthy relative
HN-F1255-II-1*	female	European	no	yes		Anal atresia with vestibular fistula	VSD	Esophago-tracheal fistula	Bilateral renal dysplasia, bilateral double kidney	Hydrocephalus internus, uterus bicornis, vaginal agenesis, hypothyroidism		VACTERL
HN-F1255-I-1*	male			healthy relative
HN-F1255-I-2*	female			healthy relative
HN-F1257-II-1*	male	European	no	yes		Anal atresia with scrotal fistula	Coarctation of the aorta, PDA, ASD II, ventricular extrasystole	Esophageal atresia with esophagotracheal fistula type IIIb			Duodenal stenosis with annular pancreas	VACTERL
HN-F1257-I-1*	male			healthy relative
HN-F1257-I-2*	female			healthy relative
HN-F1258-II-1**	male	European	no	yes	Tight filum terminal	Anal atresia with fistula, recto-urethral fistula bulbar	ASD			Thumb malformation, radial deficiency		VACTERL
HN-F1258-I-1**	male			healthy relative
HN-F1258-I-2**	female			healthy relative
HN-F1264-II-1	male	European	no	yes	Tethered cord	Anal atresia with fistulae	Arterial hypotension		Cystic-dysplastic kidney on the right side, without regular pelvic caliceal system, dysplastic, proximal filigree-snared ureter fissus with distal megaureter part, multicystic kidney on the left side without visible ureter on cystoscopy, chronic kidney disease	Radial adduction in both wrists	Divergent strabismus on the left side, hypothyroidism	VACTERL
HN-F1264-I-1	male			healthy relative
HN-F1264-I-2	female			healthy relative
HN-F1406-II-1	male	European	no	yes	Chiari syndrome and tethered cord with caudal myelin adhesion, long-axis S-shaped scoliosis	Anal atresia, cul-de-sac incontinence, choanal stenosis	Right coronary synostosis		Congenital VUR	Bilateral bow-leg drop feet	Intellectual disability, postural instability, muscular hypotonia, coronary synostosis on the right side, congenital laryngomalacia, choanal stenosis	VACTERL
HN-F1406-I-1	male			healthy relative
HN-F1406-I-2	female			healthy relative
HN-F176-II-1	female	European	no	affected relative			Aortic stenosis with hypoplastic aortic arch, premature closure of the foramen ovale
HN-F176-II-2	male			yes			Tetralogy of Fallot		Bilateral renal agenesis			VACTERL-like
HN-F176-I-1	male			healthy relative
HN-F176-I-2	female			healthy relative
HN-F615-II-2	male	European	no	yes		Anal atresia	Perimembranous VSD, ductus venosus agenesis, malalignment of aorta	Esophageal atresia type II	Right hydronephrosis, multicystic kidney dysplasia on left side	Bilateral radial aplasia, bilateral malalignment of thumb, right clinodactyly toes II-V	Hypertelorism, laterally rising eyelid axes, long philtrum	VACTERL
HN-F615-I-1	male			healthy relative
HN-F615-I-2	female			healthy relative
HN-F616-II-1	male	European	no	yes		Anal atresia	Tetralogy of Fallot	Esophageal atresia type IIIB	Renal agenesis left		Hydrocephalus, omphalocele, microcephaly, caudal regression and maldescensus testis	VACTERL
HN-F616-I-1	male			healthy relative
HN-F616-I-2	female			healthy relative
HN-F643-II-1	male	European	no	yes	Sacrococcygeal dysplasia	Anal atresia	Tetralogy of Fallot		Renal agenesis on the right side		Anteverted nose, "satyr ear" right, microgeny, enlarged nipple spacing, hypokalemia, hypomagnesemia	VACTERL
HN-F643-I-1	male			healthy relative
HN-F643-I-2	female			healthy relative
HN-F36-II-1	female	European	no	yes	Tethered cord, lipomeningocel, scoliosis left convex	Recurrent fecal incontinence, anal atresia	Ventricular septal defect		Single left kidney, VUR II			VACTERL
HN-F36-I-1	male			healthy relative
HN-F36-I-2	female			healthy relative
HN-F37-II-1	female	European	no	yes	Fused ribs, scoliosis, tethered cord and syrinx	Anal atresia and anno vestibular fistula			Urinary transport disorder	Distally accentuated length and thickness difference of the legs	Neurogenic bladder emptying disorder with recurrent pyelonephritis, hearing loss, dysphagia, growth and failure to thrive, strabismus, amblyopia, intellectual disability	VACTERL
HN-F37-I-1	male			healthy relative
HN-F37-I-2	female			healthy relative
HN-F38-II-1	male	European	yes	yes	Vertebral bodies true palpatory occlusion	Anal atresia			Renal agenesis on the right side, hydronephrosis on the left side, chronic kidney disease, obstructive urinary transport disorders, ureter stenosis, renal dysplasia right		Bilateral maldescensus testis	VACTERL
HN-F38-I-1	male			healthy relative
HN-F38-I-2	female			healthy relative
HN-F41-II-1	female	European	no	yes	Scoliosis				Kidney malformations	Bilateral zygodactyly, tendon shortening of the fingers, bilateral talus verticalis, bilateral heavy swing foot	Intellectual disability, hearing impairment, gastrostomy, splenomegaly	VACTERL
HN-F41-I-1	male			healthy relative
HN-F41-I-2	female			healthy relative
HN-F42-II-1	male	European	no	yes	-	-	-	-	-	-	-	No further information
HN-F42-I-1	male			healthy relative
HN-F42-I-2	female			healthy relative
HN-F83-II-1	male	European	no	yes	Tethered cord	Anal atresia with perineal fistula	Hypoplastic left heart syndrome with mitral and aortic atresia, restrictive foramen ovale, coronary fistula, partial pulmonary vein misconnection of all left pulmonary veins		Hydronephrosis on both sides		Dilated ureter right	VACTERL
HN-F83-I-1	male			healthy relative							Amyotrophic lateral sclerosis
HN-F83-I-2	female			healthy relative
HN-F40-II-1	female	European	no	yes	Tethered cord, hip dysplasia on the left side	Anal atresia			Chronic kidney disease	Hallux valgus	Absent urinary bladder and uterus, subglottic stenosis, Dumping syndrome, intellectual disability	VACTERL
HN-F40-I-1	male			healthy relative
HN-F40-I-2	female			healthy relative
HN-F1620-II-1	male	European	no	yes	Six-limb lumbar spine and fusion anomaly S1/S2	ARM with fistulas	Tricuspid aortic valve		Urethra stenosis, VUR grade IV, right, VUR IV-V left		Inguinal testis bilateral, intravesical location of colliculus seminalis	VACTERL
HN-F1620-I-1	male			healthy relative
HN-F1620-I-2	female			healthy relative
Supplementary Table 1: Phenotypic characteristics of 101 affected index cases and their unaffected parents. VACTERL, (V) vertebral defects, (A) anorectal malformations (ARM), (C) cardiac defect, (TE) tracheoesophageal fistula with or without esophageal atresia, (R) renal malformations, (L) limb defects, * patients in whom CNV data was not analyzed due to methodological limitations, ** sequencing …
