# Supplementary material for: Trio Exome Sequencing in VACTERL Association
Source: Kidney Int Rep. 2024 Dec 9;10(3):877–91. doi: 10.1016/j.ekir.2024.12.006 (PMC11993224; doi:10.1016/j.ekir.2024.12.006)
Supplement: Supplementary File (Excel) — Table S1. Phenotypic characteristics of 101 affected index cases and their unaffected parents. Table S2. Non-synonymous de-novo variants identified in the unsolved index cases. Table S3. Selection of highly promising candidate genes and their variants identified in the unsolved cases. Table S4. FBAT on single variant level. Table S5. FBAT on gene level. Table S6. FBAT on pathway level. STROBE Checklist [file mmc3.xlsx]

## Sheet: Table S2
Study ID	Gender	Index or healthy relative	Unsolved cases= 2, sequenced failed= 3, not evaluable= 4	Additional finding = 1, Candidate gene = 2, Case publisched in another publication = 3	Gene	Transcript number	Nucleotide exchange	Amino acid exchange	Zygosity/heteroplasmy grade	Type of variant	Inheritance	Remarks	OMIM Gene Number	pLI	Z score	HGMD	ClinVar	gnomAD*	CADD
HN-F131-II-1	female	yes	2		PLEKHG3	NM_015549.1	c.776G>A	p.(Arg259His)	heterozygous	missense	n.a.		-	0.00	0.43518	-	-	3x heterozygous	31
HN-F131-I-1	male	healthy relative
HN-F131-I-2	female	healthy relative
HN-F1075-II-1	female	yes	2		CENPE	NM_001813.3	c.7297G>T	p.(Glu2433*)	heterozygous	nonsense	AR		117143	0.24	1.2657	-	-	-	36
					LUC7L3	NM_016424.5	c.531+2T>G	p.(?)	heterozygous	splice (donor)	n.a.	16x in house	-	1.00	2.5831	-	-	-	23.8
					MADCAM1	NM_130762.3	c.271A>C	p.(Thr91Pro)	heterozygous	missense	n.a.	17x in house	-	0.53	0.47605	-	-	-	12.07
					ZNF85	NM_001256173.1	c.199T>G	p.(Cys67Gl)	heterozygous	missense	n.a.	22x in house	-	0.00	-1452	-	-	-	0.065
					F12	NM_000505.3	c.115+2T>G	p.(?)	heterozygous	splice	AD or AR	30x in house	610619	0.00	0.92448	-	-	-	23.2
					ARHGEF7	NM_001113512.2	c.17A>C	p.(Gln6Pro)	heterozygous	missense	n.a.	22x in house	-	1.00	2.5727	-	-	-	23.8
					ARHGEF7	NM_001113512.2	c.18A>C	p.(Gln6His)	heterozygous	missense	n.a.	23x in house	-	1.00	2.5727	-	-	-	23.5
HN-F1075-I-1	male	healthy relative
HN-F1075-I-2	female	healthy relative
HN-F132-II-1	male	yes	2		MYO7A	NM_000260.3	c.6332G>A	p.(Gly2111Asp)	heterozygous	missense	AD or AR		276903	0.00	1.0726	-	-	-	28.3
					SLC30A6	NM_017964.3	c.320C>G	p.(Ser107Cys)	heterozygous	missense	n.a.		-	0.00	0.026599	-	-	-	24
HN-F132-I-1	male	healthy relative
HN-F132-I-2	female	healthy relative
HN-F1079-II-1	male	yes	2		-	-	-	-	-		-		-	-	-	-	-	-	-
HN-F1079-I-1	male	healthy relative
HN-F1079-I-2	female	healthy relative
HN-F133-II-1	male	yes	2		CHRNB3	NM_000749.3	c.887T>C	p.(Ile296Thr)	heterozygous	missense	n.a.		-	0.00	0.84134	-	-	1x heterozygous	26.5
HN-F133-I-1	male	healthy relative
HN-F133-I-2	female	healthy relative
HN-F134-II-1	male	yes	2		-	-	-	-	-		-	-	-	-	-	-	-	-	-
HN-F134-I-1	male	healthy relative
HN-F134-I-2	female	healthy relative
HN-F135-II-1	male	yes	2		-	-	-	-	-	-	-	-	-	-	-	-	-	-	-
HN-F135-I-1	male	healthy relative
HN-F135-I-2	female	healthy relative
HN-F136-II-1	male	yes	2		PLCE1	NM_016341.3	c.1022A>G	p.(Tyr341Cys)	heterozygous	missense	AR		608414	0.00	1381	-	-	-	14.74
				3	ZFHX3	NM_006885.3	c.6377C>T	p.(Ala2126Val)	heterozygous	missense	n.a.		104155	1.00	-1.2345	CM208713	-	5x heterozygous	22.3
					MEF2C	NM_002397.4	c.1295_1297delACG	p.(Asp432del)	heterozygous	indel	AD		600662	0.02	3.9523	-	-	-	-
					ZCCHC6	NM_024617.3	c.1375C>T	p.(Pro459Ser)	heterozygous	missense	n.a.		-	1.00	2.7319	-	-	-	16.08
HN-F136-I-1	male	healthy relative
HN-F136-I-2	female	healthy relative
HN-F1251-II-1*	female	yes	2		BAIAP2L1	NM_018842.5	c.986C>G	p.(Ser329*)	heterozygous	nonsense	n.a.		-	0.00	0.64705	-	-	-	41
					PIEZO2	NM_022068.3	c.7962T>A	p.(Asn2654Lys)	heterozygous	missense	AD or AR		613629	0.00	3.4445	-	-	-	21.6
HN-F1251-I-1*	male	healthy relative
HN-F1251-I-2*	female	healthy relative
HN-F137-II-1	female	yes	2		NRBF2	NM_030759.3	c.167C>T	p.(Ser56Leu)	heterozygous	missense	n.a.		-	0.00	0.27895	-	-	1x heterozygous	27.6
HN-F137-I-1	male	healthy relative
HN-F137-I-2	female	healthy relative
HN-F138-II-1	female	yes	2		DDHD2	NM_001164234.1	c.659G>A	p.(Cys220Tyr)	heterozygous	missense	AR		615003	0.00	1.0656	-	-	1x heterozygous	2.121
HN-F138-I-1	male	healthy relative
HN-F138-I-2	female	healthy relative
HN-F139-II-1	male	yes	2		SLC23A1	NM_152685.3	c.791C>T	p.(Ala264Val)	heterozygous	missense	n.a.		-	0.02	1.9866	-	-	-	31
HN-F139-I-1	male	healthy relative
HN-F139-I-2	female	healthy relative
HN-F140-II-1	male	yes	2		MPL	NM_005373.2	c.1619G>A	p.(Gly540Asp)	heterozygous	missense	AD or AR		159530	0.00	0.39478	-	-	-	11.22
					GTF3C1	NM_001520.3	c.6067C>T	p.(Arg2023Cys)	heterozygous	missense	n.a.	3x in house	-	1.00	3.2622	-	-	3x heterozygous	25.4
					FAM83H	NM_198488.3:c	c.3379C>T	p.(Arg1127Cys)	heterozygous	missense	AD		611927	0.89	-0.41702	-	-	-	34
HN-F140-I-1	male	healthy relative
HN-F140-I-2	female	healthy relative
HN-F1080-II-1	female	yes	2		FBXO40	NM_016298.4	c.1283C>T	p.(Thr428Ile)	heterozygous	missense	n.a.		-	0.00	0.2173	-	-	11x heterozygous	26.5
HN-F1080-I-1	male	healthy relative
HN-F1080-I-2	female	healthy relative
HN-F141-II-1	male	yes	2		-	-	-	-	-	-	-	-	-	-	-	-	-	-	-
HN-F141-I-1	male	healthy relative
HN-F141-I-2	female	healthy relative
HN-F1072-II-1	male	yes	2		-	-	-	-	-	-	-	-	-	-	-	-	-	-	-
HN-F1072-I-1	male	healthy relative
HN-F1072-I-2	female	healthy relative
HN-F143-II-1	male	yes	2		SRRM2	NM_016333.4	c.1597C>T	p.(Arg533Cys)	heterozygous	missense	n.a.		-	1.00	-6.2829	-	-	44x heterozygous	22.9
HN-F143-I-1	male	healthy relative
HN-F143-I-2	female	healthy relative
HN-F144-II-1	male	yes	2		ZER1	NM_006336.3	c.155A>G	p.(Asn52Ser)	heterozygous	missense	n.a.		-	1.00	3.7482	-	-	-	13.28
HN-F144-I-1	male	healthy relative
HN-F144-I-2	female	healthy relative
HN-F145-II-1	male	yes	2		AGAP2	NM_001122772.2	c.1504G>A	p.(Gly502Arg)	heterozygous	missense	n.a.		-	1.00	3.3883	-	-	5x heterozygous	25.7
HN-F145-I-1	male	healthy relative
HN-F145-I-2	female	healthy relative
HN-F146-II-1	male	yes	2		-	-	-	-	-	-	-	-	-	-	-	-	-	-	-
HN-F146-I-1	male	healthy relative
HN-F146-I-2	female	healthy relative
HN-F147-II-1	male	yes	2		DNAH6	NM_001370.1	c.11573T>C	p.(Val3858Ala)	heterozygous	missense	n.a.		-	0.00	3.5535	-	-	-	24.2
HN-F147-I-1	male	healthy relative
HN-F147-I-2	female	healthy relative
HN-F148-II-1	male	yes	2	2	ZSWIM8	NM_001367799.1	c.5412G>T	p.(Gln1804His)	heterozygous	missense	n.a.		-	1.00	5.1433	-	-	-	25.3
					CFH	NM_000186.3	c.3494-1G>C	p.(?)	heterozygous	splice	AD or AR		134370	0.00	0.86	-	-	-	21.6
					OR2L5	NM_001258284.1	c.280A>G	p.(Ile94Val)	heterozygous	missense	n.a.		-	0.00	-1.0253	-	-	-	0.001
					COL2A1	NM_001844.4	c.1678C>T	p.(Arg560Trp)	heterozygous	missense	AD		120140	1.00	3.2926	-	Uncertain significance	6x heterozygous 1x homozygous	32
					TCN2	NM_000355.3	c.623G>A	p.(Arg208His)	heterozygous	missense	AR	13x in house	613441	0.00	-2.1212	-	Benign/Likely benign	1x homozygous, 140x heterozygous	18.88
					PCDHGA1	NM_000355.4	c.623G>A	p.(Arg208His)	heterozygous	missense	n.a.	4x in house	-	0.00	-0.05298	-	-	-	0.08
HN-F148-I-1	male	healthy relative
HN-F148-I-2	female	healthy relative
HN-F149-II-1	female	yes	2		-	-	-	-	-	-	-	-	-	-	-	-	-	-	-
HN-F149-I-1	male	healthy relative
HN-F149-I-2	female	healthy relative
HN-F150-II-1	male	yes	2		-	-	-	-	-	-	-	-	-	-	-	-	-	-	-
HN-F150-I-1	male	healthy relative
HN-F150-I-2	female	healthy relative
HN-F151-II-1	female	yes	2	2	INPP5A	NM_005539.5	c.230C>A	p.(Ser77*)	heterozygous	nonsense	n.a.		-	0.98	1.7803	-	-	-	37
					NEFM	NM_005382.2	c.55G>A	p.(Glu19Lys)	heterozygous	missense	n.a.		-	0.02	-0.067813	-	-	1x heterozygous	23.6
HN-F151-I-1	male	healthy relative
HN-F151-I-2	female	healthy relative
HN-F152-II-1	male	yes	2		-	-	-	-	-		-	-	-	-	-	-	-	-	-
HN-F152-I-1	male	healthy relative
HN-F152-I-2	female	healthy relative
HN-F153-II-1	male	yes	2		OR2AK2	NM_001004491.1	c.157G>A	p.(Ala53Thr)	heterozygous	missense	n.a.		-	0.00	-0.23646	-	-	-	1.043
HN-F153-I-1	male	healthy relative
HN-F153-I-2	female	healthy relative
HN-F154-II-1	male	yes	2		-	-	-	-	-	-	-	-	-	-	-	-	-	-	-
HN-F154-I-1	male	healthy relative
HN-F154-I-2	female	healthy relative
HN-F155-II-1	female	yes	2		PLA2G6	NM_003560.2	c.2201G>A	p.(Cys734Tyr)	heterozygous	missense	AR		603604	0.00	1.2142	-	-	-	29
HN-F155-I-1	male	healthy relative
HN-F155-I-2	female	healthy relative
HN-F156-II-1	female	yes	2		CLEC1B	NM_016509.3	c.44G>T	p.(Arg15Leu)	heterozygous	missense	n.a.		-	0.00	-0.73	-	-	-	23.8
HN-F156-I-1	male	healthy relative
HN-F156-I-2	female	healthy relative
HN-F157-II-1	male	yes	2		CES2	NM_198061.3	c.1537G>T	p.(Ala513Ser)	heterozygous	missense	n.a.		-	0.00	0.37174	-	-	-	23.6
HN-F157-I-1	male	healthy relative
HN-F157-I-2	female	healthy relative
HN-F1073-II-1	female	yes	2		-	-	-	-	-		-		-	-	-	-	-	-	-
HN-F1073-I-1	male	healthy relative
HN-F1073-I-2	female	healthy relative
HN-F158-II-1	male	yes	2		PIP5K1C	NM_012398.2	c.301G>A	p.(Asp101Asn)	heterozygous	missense	n.a.		-	0.98	2.2925	-	-	-	29.1
					IL10RA	NM_001558.3	c.1726T>G	p.(Ser576Ala)	heterozygous	missense	n.a.		-	0.02	0.63652	-	-	-	0.032
HN-F158-I-1	male	healthy relative
HN-F158-I-2	female	healthy relative
HN-F159-II-1	male	yes	2		DUSP13	NM_001007271.2	c.167G>A	p.(Arg56His)	heterozygous	missense	n.a.		-	0.00	0.32208	-	-	1x heterozygous	23.1
HN-F159-I-1	male	healthy relative
HN-F159-I-2	female	healthy relative
HN-F160-II-1	male	yes	2		PSMD4	NM_002810.2	c.588G>A	p.(Met196Ile)	heterozygous	missense	n.a.		-	1.00	2532	-	-	-	22
HN-F160-I-1	male	healthy relative
HN-F160-I-2	female	healthy relative
HN-F161-II-1	female	yes	2		MYH4	NM_017533.2	c.2797G>A	p.(Glu933Lys)	heterozygous	missense	n.a.		-	0.00	0.11071	-	-		29.5
					BTNL2	NM_019602.1	c.112A>C	p.(Ile38Leu)	heterozygous	missense	AD		606000	0.00	1.5039	-	-	-	11.07
					SLC6A8	NM_005629.4	c.1222_1224del	p.(Phe408del)	heterozygous	indel	X-linked	in 11% of the reads	300036	1.00	3.0483	CD021847	Pathogenic	1x heterozygous	-
HN-F161-I-1	male	healthy relative
HN-F161-I-2	female	healthy relative
HN-F1241-II-1	male	yes	2		-	-	-	-	-	-	-	-	-	-	-	-	-	-	-
HN-F1241-I-1	male	healthy relative
HN-F1241-I-2	female	healthy relative
HN-F162-II-1	male	yes	2	3	H3F3B	NM_005324.5	c.361A>G	p.(Met121Val)	heterozygous	missense	n.a.		-	0.81	2.8781	-	-	-	16.78
HN-F162-I-1	male	healthy relative
HN-F162-I-2	female	healthy relative
HN-F1256-II-1	female	yes	3
HN-F1256-I-1	male	healthy relative
HN-F1256-I-2	female	healthy relative
HN-F164-II-1	male	yes	2		-	-	-	-	-	-	-	-	-	-	-	-	-	-	-
HN-F164-I-1	male	healthy relative
HN-F164-I-2	female	healthy relative
HN-F165-II-1	male	yes	2		-	-	-	-	-	-	-	-	-	-	-	-	-	-	-
HN-F165-I-1	male	healthy relative
HN-F165-I-2	female	healthy relative
HN-F166-II-1	male	yes	2		WRNIP1	NM_130395.2	c.325G>A	p.(Glu109Lys)	heterozygous	missense	n.a.		-	0.02	-1.0944	-	-	-	23.2
HN-F166-I-1	male	healthy relative
HN-F166-I-2	female	healthy relative
HN-F167-II-1	female	yes	2		-	-	-	-	-	-	-	-	-	-	-	-	-	-	-
HN-F167-I-1	male	healthy relative
HN-F167-I-2	female	healthy relative
HN-F1061-II-1	female	yes	2		SLC24A6	NM_024959.3	c.44T>C	p.(Leu15Pro)	heterozygous	missense	n.a.		-	-	-	-	-	-	15.67
					ZNF407	NM_017757.2	c.3029A>C	p.(Asp1010Ala)	heterozygous	missense	AR		615894	1.00	0.85896	-	-	-	0.546
HN-F1061-I-1	male	healthy relative
HN-F1061-I-2	female	healthy relative
HN-F168-II-1	male	yes	2		-	-	-	-	-	-	-	-	-	-	-	-	-	-	-
HN-F168-I-1	male	healthy relative
HN-F168-I-2	female	healthy relative
HN-F169-II-1	female	yes	2		NDNL2	NM_138704.3	c.487G>A	p.(Glu163Lys)	heterozygous	missense	AR		608243	0.06	-0.3338	-	-	-	19.1
HN-F169-I-1	male	healthy relative
HN-F169-I-2	female	healthy relative
HN-F1058-II-1	male	yes	2		-	-	-	-	-	-	-	-	-	-	-	-	-	-	-
HN-F1058-I-1	male	healthy relative
HN-F1058-I-2	female	healthy relative
HN-F1059-II-1	female	yes	4
HN-F1059-I-1	male	healthy relative
HN-F1059-I-2	female	healthy relative
HN-F1060-II-1	male	yes	4
HN-F1060-I-1	male	healthy relative
HN-F1060-I-2	female	healthy relative
HN-F1062-II-1	male	yes	2		MAP4K5	NM_198794.3	c.257G>T	p.(Ser86Ile)	heterozygous	missense	n.a.	in 23% of the reads	-	0.99	2.0578	-	-	-	23.9
					NEDD4	NM_006154.4	c.139A>G	p.(Thr47Ala)	heterozygous	missense	n.a.	3x in house	-	0.00	0.22539	-	-	-	16.34
HN-F1062-I-1	male	healthy relative
HN-F1062-I-2	female	healthy relative
HN-F1063-II-1	female	yes	2		MIA3	NM_198551.4	c.3854A>G	p.(Asn1285Ser)	heterozygous	missense	AR		613455	0.04	0.69426	-	-	1x heterozygous	0.002
					ISM2	NM_182509.4	c.85G>C	p.(Val29Leu)	heterozygous	missense	n.a.		-	0.00	0.34647	-	-	-	0.004
HN-F1063-I-1	male	healthy relative
HN-F1063-I-2	female	healthy relative
HN-F1064-II-1	female	yes	2		-	-	-	-	-	-	-	-	-	-	-	-	-	-	-
HN-F1064-I-1	male	healthy relative
HN-F1064-I-2	female	healthy relative
HN-F1065-II-1	female	yes	2		CBL	NM_005188.4	c.2677C>T	p.(Arg893Trp)	heterozygous	missense	AD		165360	0.00	1.0328	-	2x Uncertain significane	4x heterozygous	29.1
HN-F1065-I-1	male	healthy relative
HN-F1065-I-2	female	healthy relative
HN-F1066-II-1	female	yes	2		-	-	-	-	-	-	-	-	-	-	-	-	-	-	-
HN-F1066-I-2	male	affected relative
HN-F1066-I-1	female	healthy relative
HN-F1067-II-1	female	yes	2		ZAN	NM_003386.3	c.2615C>T	p.(Thr872Ile)	heterozygous	missense	n.a.		-	0.00	0.28907	-	-	-	16.61
					ADAMTS10	NM_030957.4	c.512C>T	p.(Pro171Leu)	heterozygous	missense	AR		608990	0.84	3628	-	-	2x heterozygous	15.81
HN-F1067-I-1	male	healthy relative
HN-F1067-I-2	female	healthy relative
HN-F1068-II-1	female	yes	2		PITRM1	NM_001242307.1	c.1376G>C	p.(Gly459Ala)	heterozygous	missense	AR		618211	0.00	-0.83672	-	-	-	23.2
					CHRM4	NM_000741.5	c.1298C>T	p.(Thr433Met)	heterozygous	missense	n.a.	4x in house	-	0.97	2.7313			2x heterozygous	24.1
					MSANTD2	NM_024631.4	c.1114G>T	p.(Ala372Ser)	heterozygous	missense	n.a.	in 20% of the reads	-	0.90	2.3	-		-	28.3
HN-F1068-I-1	male	healthy relative
HN-F1068-I-2	female	healthy relative
HN-F1069-II-1	male	yes	2		OBSCN	NM_001271223.2	c.5823G>A	p.(Met1941Ile)	heterozygous	missense	n.a.		-	0.00	-1.1449	-	-	1x heterozygous	8.82
					NEBL	NM_006393.2	c.1424A>G	p.(Lys475Arg)	heterozygous	missense	n.a.		-	0.00	-0.94019	-	-	.	0.214
HN-F1069-I-1	male	healthy relative
HN-F1069-I-2	female	healthy relative
HN-F1070-II-1	male	yes	4
HN-F1070-I-1	male	healthy relative
HN-F1070-I-2	female	healthy relative
HN-F1071-II-1	male	yes	2		DNAH2	NM_020877.4	c.3963T>G	p.(Asp1321Glu)	heterozygous	missense	AR		603333	0.00	1.883	-	-	-	9.309
HN-F1071-I-1	male	healthy relative
HN-F1071-I-2	female	healthy relative
HN-F1074-II-1	male	yes	2		PODXL2	NM_015720.4	c.837C>A	p.(Phe279Leu)	heterozygous	missense	n.a.		-	1.00	0.90734	-	-	-	0.942
HN-F1074-I-1	male	healthy relative
HN-F1074-I-2	female	healthy relative
HN-F1076-II-1	female	yes	2		ADRB3	NM_000025.3	c.19G>A	p.(Glu7Lys)	heterozygous	missense	AD or AR		109691	0.00	0.40578	-	-	1x heterozygous	7.364
HN-F1076-I-1	male	healthy relative
HN-F1076-I-2	female	healthy relative
HN-F1077-II-1	male	yes	2		ASPRV1	NM_152792.2	c.286C>T	p.(Arg96Cys)	heterozygous	missense	AD	2x in house	611765	0.01	0.12966	-	-	36x heterozygous, 2x homozygous	26
					PRDM16	NM_199454.3	c.398C>T	p.(Thr133Met)	heterozygous	missense	AD	5x in house	605557	1.00	1.3471	-	3x VUS	17x heterozygous	23.1
HN-F1077-I-1	male	healthy relative
HN-F1077-I-2	female	healthy relative
HN-F1078-II-1	female	yes	2		ZNF227	NM_182490.3	c.167T>C	p.(Phe56Ser)	heterozygous	missense	n.a.		-	0.00	0.36151	-	-	-	25.5
HN-F1078-I-1	male	healthy relative
HN-F1078-I-2	female	healthy relative
HN-F1234-II-1	male	yes	2		-	-	-	-	-	-	-	-	-	-	-	-	-	-	-
HN-F1234-I-1	male	healthy relative
HN-F1234-I-2	female	healthy relative
HN-F1235-II-1	female	yes	2		-	-	-	-	-	-	-	-	-	-	-	-	-	-	-
HN-F1235-I-1	male	healthy relative		1	MT-TL1	chrM:3243-3243	m.3243A>G		heteroplasmic	mitochondrial	-	heteroplasmy level 29%	-	-	-	-	-	-	-
HN-F1235-I-2	female	healthy relative
HN-F1236-II-1	female	yes	2		-	-	-	-	-	-	-	-	-	-	-	-	-	-	-
HN-F1236-I-1	male	healthy relative
HN-F1236-I-2	female	healthy relative
HN-F1237-II-1	male	yes	2		MAST2	NM_015112.3	c.2455C>T	p.(Arg819*)	heterozygous	nonsense	n.a.	1x in house	-	0.00	2.0395	-	-	1x heterozygous	40
					TEX13B	NM_031273.2	c.676G>T	p.(Gly226*)	hemizygous	frameshift	X-linked			0.01	0.53883	-	-	-	-
HN-F1237-I-1	male	healthy relative
HN-F1237-I-2	female	healthy relative												0.01	0.53883	-	-	-	-
HN-F1238-II-1	male	yes	2		TLL2	NM_012465.4	c.2930A>G	p.(Tyr977Cys)	heterozygous	missense	n.a.		-	0.00	0.4468	-	-	1x heterozygous	18.9
HN-F1238-I-1	male	healthy relative
HN-F1238-I-2	female	healthy relative
HN-F1239-II-1	female	yes	2		WDR82	NM_025222.4	c.815T>G	p.(Ile272Arg)	heterozygous	missense	n.a.	8x in house	-	0.89	3.2927	-	-	-	16.26
					COL7A1	NM_000094.3	c.2072C>T	p.(Thr691Met)	heterozygous	missense	AD or AR		120120	0.00	1.5899	-	Likely benign	40x heterozygous	15.59
HN-F1239-I-1	male	healthy relative
HN-F1239-I-2	female	healthy relative
HN-F1240-II-1	male	yes	2		KLHL6	NM_130446.4	c.1529A>G	p.(Asn510Ser)	heterozygous	missense	n.a.		-	0.00	1.2432	-	-	-	13.18
				2	TPR	NM_003292.3	c.6563A>C	p.(Gln2188Pro)	heterozygous	missense	n.a.		-	1.00	2.9916	-	-	-	24.2
HN-F1240-I-1	male	healthy relative
HN-F1240-I-2	female	healthy relative
HN-F1242-II-1	female	yes	2		OGFR	NM_007346.4	c.656C>T	p.(Ser219Leu)	heterozygous	missense	n.a.		-	0.03	0.80904	-	-	-	31
					TENM2	NM_001122679.2	c.5164A>C	p.(Ile1722Leu)	heterozygous	missense	n.a.	71x in house	-	1.00	3.2996	-	-	-	21.8
HN-F1242-I-1	male	healthy relative
HN-F1242-I-2	female	healthy relative
HN-F1243-II-1	male	yes	2		SRBD1	NM_018079.5	c.1622G>A	p.(Gly541Glu)	heterozygous	missense	n.a.		-	0.00	-1.8501	-	-	-	27.6
					SLCO1A2	NM_134431.3	c.1960A>C	p.(Ile654Leu)	heterozygous	missense	n.a.		-	0.00	0.066841	-	-	-	11.2
HN-F1243-I-1	male	healthy relative
HN-F1243-I-2	female	healthy relative
HN-F1244-II-1	male	yes	2		DMXL1	NM_005509.6	c.6878A>C	p.(Gln2293Pro)	heterozygous	missense	n.a.	15x in house	-	1.00	-0.48851	-	-	-	23.1
HN-F1244-I-1	male	healthy relative
HN-F1244-I-2	female	healthy relative
HN-F1245-II-1	female	yes	2		INPP5J	NM_001002837.2	c.1404dup	p.(Phe469Leufs*27)	heterozygous	frameshift	n.a.		-	0.00	0.89836	-	-	-	-
HN-F1245-I-1	male	healthy relative
HN-F1245-I-2	female	healthy relative
HN-F1246-II-1	male	yes	2		WDR41	NM_018268.4	c.544A>G	p.(Ile182Val)	heterozygous	missense	n.a.		-	0.00	-0.16459	-	-	-	11.59
					LTBP4	NM_003573.2	c.3251C>T	p.(Pro1084Leu)	heterozygous	missense	AR	3x in house	604710	0.50	2.3487	-	-	1x heterozygous	23.1
HN-F1246-I-1	male	healthy relative
HN-F1246-I-2	female	healthy relative
HN-F1247-II-1	male	yes	2		TICRR	NM_152259.4	c.2176C>T	p.(Arg726Cys)	heterozygous	missense	n.a.		-	0.00	-1.4514	-	-	1x heterozygous	35
HN-F1247-I-1	male	healthy relative
HN-F1247-I-2	female	healthy relative
HN-F1248-II-1	male	yes	2		SMPD3	NM_018667.4	c.592C>T	p.(Arg198Trp)	heterozygous	missense	n.a.		-	0.59	1.1067	-	-	1x heterozygous	25.1
HN-F1248-I-1	male	healthy relative
HN-F1248-I-2	female	healthy relative
HN-F1250-II-1*	female	yes	2		SASH1	NM_015278.5	c.1732A>C	p.(Lys578Gln)	heterozygous	missense	AD or AR	10x in house	607955	0.00	0.60418	-	-	-	25.3
HN-F1250-I-1*	male	healthy relative
HN-F1250-I-2*	female	healthy relative
HN-F1252-II-1*	male	yes	2		-	-	-	-	-	-	-	-	-	-	-	-	-	-	-
HN-F1252-I-1*	male	healthy relative
HN-F1252-I-2*	female	healthy relative
HN-F1253-II-1*	female	yes	2		-	-	-	-	-	-	-	-	-	-	-	-	-	-	-
HN-F1253-I-1*	male	healthy relative
HN-F1253-I-2*	female	healthy relative
HN-F1254-II-1*	male	yes	2		PDE8A	NM_002605.3	c.2182T>C	p.(Ser728Pro)	heterozygous	missense	n.a.		-	0.00	1.0979	-	-	-	26.1
					LYRM4	NM_020408.5	c.11C>T	p.(Ser4Phe)	heterozygous	missense	AR		613311	0.20	0.36217	-	-	-	29
HN-F1254-I-1*	male	healthy relative
HN-F1254-I-2*	female	healthy relative
HN-F1255-II-1*	female	yes	2		CCDC102A	NM_033212.4	c.998G>A	p.(Arg333His)	heterozygous	missense	n.a.		-	0.00	0.75434	-	-	7x heterozygous	34
					EDAR	NM_022336.4	c.963+2dup	p.(?)	heterozygous	splice indel	AD or AR		604095	0.00	0.72828	-	-	-	-
HN-F1255-I-1*	male	healthy relative
HN-F1255-I-2*	female	healthy relative
HN-F1257-II-1*	male	yes	2		-	-	-	-	-	-	-	-	-	-	-	-	-	-	-
HN-F1257-I-1*	male	healthy relative
HN-F1257-I-2*	female	healthy relative
HN-F1258-II-1	male	yes	3
HN-F1258-I-1	male	healthy relative
HN-F1258-I-2	female	healthy relative
HN-F1264-II-1	male	yes	2		PCCA	NM_000282.4	c.1066-3_1069del	p.(?)	heterozygous	splice frameshift	AR		232000	0.00	0.18503	-	-	-	-
HN-F1264-I-1	male	healthy relative
HN-F1264-I-2	female	healthy relative
HN-F176-I-2	male	yes	2		KEL	NM_000420.3	c.1211G>A	p.(Arg404His)	heterozygous	missense	n.a.		613883	0.00	-0.64846	-	-	8x heterozygous	3.88
HN-F176-II-1	male	healthy relative
HN-F176-II-2	female	healthy relative
HN-F615-II-2	male	yes	2		-	-	-	-	-	-	-	-	-	-	-	-	-	-	-
HN-F615-I-1	male	healthy relative									-
HN-F615-I-2	female	healthy relative									-
HN-F616-II-1	male	yes	2		-	-	-	-	-	-	-	-	-	-	-	-	-	-	-
HN-F616-I-1	male	healthy relative
HN-F616-I-2	female	healthy relative
HN-F643-II-1	male	yes	2		-	-	-	-	-	-	-	-	-	-	-	-	-	-	-
HN-F643-I-1	male	healthy relative			-		-	-	-		-
HN-F643-I-2	female	healthy relative			-		-	-	-		-
HN-F36-II-1	female	yes	2		-	-	-	-	-	-	-	-	-	-	-	-	-	-	-
HN-F36-I-1	male	healthy relative
HN-F36-I-2	female	healthy relative
HN-F37-II-1	female	yes	2	2	MAST3	NM_015016.2	c.1250A>G	p.(Asp417Gly)	heterozygous	missense	n.a.		-	1.00	4.1363	-	-	-	29.4
					WDR87	NM_031951.5	c.8249G>C	p.(Trp2750Ser)	heterozygous	missense	n.a.		-	0.00	4.2248	-	-	-	22.3
HN-F37-I-1	male	healthy relative
HN-F37-I-2	female	healthy relative
HN-F38-II-1	male	yes	2		-	-	-	-	-	-	-	-	-	-	-	-	-	-	-
HN-F38-I-1	male	healthy relative
HN-F38-I-2	female	healthy relative
HN-F41-II-1	female	yes	2		ZNF436	NM_030634.2	c.1118G>A	p.(Arg373Gln)	heterozygous	missense	n.a.	13% in all reads	-	0.00	0.97497	-	-	3x heterozygous	17.4
					ST6GALNAC2	NM_006456.3	c.1006C>T	p.(His336Tyr)	heterozygous	missense	n.a.		-	0.00	0.97497	-	-	-	27.9
HN-F41-I-1	male	healthy relative
HN-F41-I-2	female	healthy relative
HN-F42-II-1	male	yes	2		-	-	-	-	-	-	-	-	-	-	-	-	-	-	-
HN-F42-I-1	male	healthy relative
HN-F42-I-2	female	healthy relative
HN-F40-II-1	female	yes	2		GALNT18	NM_198516.3	c.249G>T	p.(Lys83Asn)	heterozygous	missense	n.a.		-	0.00	0.8799	-	-	-	-
HN-F40-I-1	male	healthy relative
HN-F40-I-2	female	healthy relative
HN-F1620-II-1	male	yes	2		-	-	-	-	-	-	-	-	-	-	-	-	-	-	-
HN-F1620-I-1	male	healthy relative			-	-	-	-	-	-	-	-	-	-	-	-	-	-	-
HN-F1620-I-2	female	healthy relative			-	-	-	-	-	-		-	-	-	-	-	-	-	-
Supplementary Table 2: Non-synonymous de-novo variants identified in the unsolved index cases. Two individuals, were included in another project during the present study was performed and they are already part of an publication. HN-F162-II-1 case with a missense variant in HNF3B publisched in Bryant et al 2020 (PMID:33268356) and HN-F136-II-1 with a missense variant in ZFHX3 publisched in Zhang e…
