# Supplementary material for: Trio Exome Sequencing in VACTERL Association
Source: Kidney Int Rep. 2024 Dec 9;10(3):877–91. doi: 10.1016/j.ekir.2024.12.006 (PMC11993224; doi:10.1016/j.ekir.2024.12.006)
Supplement: Supplementary File (Excel) — Table S1. Phenotypic characteristics of 101 affected index cases and their unaffected parents. Table S2. Non-synonymous de-novo variants identified in the unsolved index cases. Table S3. Selection of highly promising candidate genes and their variants identified in the unsolved cases. Table S4. FBAT on single variant level. Table S5. FBAT on gene level. Table S6. FBAT on pathway level. STROBE Checklist [file mmc4.xlsx]

## Sheet: Table S3
Study ID	Gender	Gene	Transcript number or chromosomal position (hg19)	Nucleotide exchange	Amino acid exchange	Zygosity	Type of variant	Inheritance intrafamilial	Inheritance	OMIM Gene Number	pLI	Z score	gnomAD*	CADD
HN-F151-II-1	female	INPP5A	NM_005539.5	c.230C>A	p.(Ser77*)	heterozygous	nonsense	de novo	n.a.	600106	0.98	1.7803	-	37
		GCN1L1	NM_006836.2	c.5383G>A	p.(Asp1795Asn)	heterozygous	missense	paternal	AR	605614	1.00	4.436	-	34
		GCN1L1	NM_006836.2	c.6293C>T	p.(Ser2098Leu)	heterozygous	missense	maternal	AR	605614	1.00	4.436	3x heterozygous	34
HN-F148-II-1	male	ZSWIM8	NM_001367799.1	c.5412G>T	p.(Gln1804His)	heterozygous	missense	de novo	n.a.	619213	1.00	5.1433	-	25.3
		INPP5A	chr10:134351601-134351674	deletion of exon 1	-	heterozygous	deletion	de novo	n.a.	600106	-	-	-	-
HN-F37-II-1	female	MAST3	NM_015016.2	c.1250A>G	p.(Asp417Gly)	heterozygous	missense	de novo	n.a.	612258	1.00	4.1363	-	29.4
HN-F1240-II-1	male	TPR	NM_003292.3	c.6563A>C	p.(Gln2188Pro)	heterozygous	missense	de novo	n.a.	189940	1.00	2.9916	-	24.2
HN-F162-II-1	male	RBM10	NM_001204466.2	c.2015G>A	p.(Arg672Gln)	hemizygous	missense	maternal	XLR	300080	1.00	4.4623	1x heterozygous (female)	-
Supplementary Table 3: Selection of highly promising candidate genes and their variants identified in the unsolved cases. *https://gnomad.broadinstitute.org/
