# Supplementary material for: Trio Exome Sequencing in VACTERL Association
Source: Kidney Int Rep. 2024 Dec 9;10(3):877–91. doi: 10.1016/j.ekir.2024.12.006 (PMC11993224; doi:10.1016/j.ekir.2024.12.006)
Supplement: Supplementary File (Excel) — Table S1. Phenotypic characteristics of 101 affected index cases and their unaffected parents. Table S2. Non-synonymous de-novo variants identified in the unsolved index cases. Table S3. Selection of highly promising candidate genes and their variants identified in the unsolved cases. Table S4. FBAT on single variant level. Table S5. FBAT on gene level. Table S6. FBAT on pathway level. STROBE Checklist [file mmc5.xlsx]

## Sheet: Table S4
chr	pos (hg19, 1-based)	Minor Allele = Test Allele	majorAllele	minor allele frequency	S-E(S)	VAR(S)	Z	p
19	14877817	A	T	0.1172	-19.498	11.248	-5.814	6.26e-09
7	151932757	T	A	0.112	-18.498	10.748	-5.642	1.68e-08
17	15603115	T	G	0.1927	-23.998	18.496	-5.58	2.41e-08
17	18585469	C	T	0.125	-18.998	11.998	-5.485	4.14e-08
19	49519794	G	A	0.151	-20.498	14.247	-5.431	5.62e-08
7	151932825	T	A	0.1667	-21.498	15.747	-5.417	6.04e-08
6	29911241	G	T	0.138	-17.498	10.748	-5.337	9.43e-08
2	132266143	C	G	0.08333	-14.999	7.998	-5.303	1.14e-07
15	31930150	T	C	0.07292	-13.999	6.999	-5.292	1.21e-07
20	17462057	G	A	0.1589	-14.499	7.748	-5.209	1.9e-07
7	99936428	C	T	0.08073	-14.499	7.748	-5.209	1.9e-07
2	152370226	A	G	0.09115	-14.999	8.498	-5.145	2.68e-07
4	4228009	G	A	0.2109	-22.998	19.996	-5.143	2.7e-07
1	200080464	T	C	0.1224	-17.498	11.748	-5.105	3.3e-07
