# Supplementary material for: Trio Exome Sequencing in VACTERL Association
Source: Kidney Int Rep. 2024 Dec 9;10(3):877–91. doi: 10.1016/j.ekir.2024.12.006 (PMC11993224; doi:10.1016/j.ekir.2024.12.006)
Supplement: Supplementary File (Excel) — Table S1. Phenotypic characteristics of 101 affected index cases and their unaffected parents. Table S2. Non-synonymous de-novo variants identified in the unsolved index cases. Table S3. Selection of highly promising candidate genes and their variants identified in the unsolved cases. Table S4. FBAT on single variant level. Table S5. FBAT on gene level. Table S6. FBAT on pathway level. STROBE Checklist [file mmc7.xlsx]

## Sheet: Table S6
Pathway	W	Var.W.	Z	p value
WP_EBOLA_VIRUS_INFECTION_IN_HOST	-417.458	6619.274	-5.131	2.881009e-07
WP_NEURAL_CREST_DIFFERENTIATION	-79.492	267.554	-4.86	1.175083e-06
WP_ALLOGRAFT_REJECTION	-414.459	7405.839	-4.816	1.464037e-06
WP_NOTCH_SIGNALING	-75.992	255.041	-4.758	1.950898e-06
WP_CELL_CYCLE	-117.988	727.947	-4.373	1.224984e-05
WP_NOTCH_SIGNALING_PATHWAY	-112.489	668.192	-4.352	1.350883e-05
WP_VITAMIN_D_RECEPTOR_PATHWAY	-221.478	2943.207	-4.082	4.456521e-05
WP_ATR_SIGNALING	-37.996	96.323	-3.871	0.000108188
